# Supplementary material for: A novel immunogenic cell death–related subtype classification and risk signature for predicting prognosis and immunotherapy efficacy in gastric cancer
Source: Front Immunol. 2023 May 5;14:1162876. doi: 10.3389/fimmu.2023.1162876 (PMC10196197; doi:10.3389/fimmu.2023.1162876)
Supplement: Supplementary file 2 [file Table_2.xls]

id	futime	fustat	IFNB1	IL6	LY96	NT5E	riskScore	Risk
TCGA-BR-A4J4	0.0438356164383562	0	0.7617021	3.9048883	5.7251661	2.9912904	2.27278815690806	low
TCGA-RD-A7C1	1.38904109589041	1	1.2720853	3.7217537	6.4385773	4.045212	2.99172117833326	high
TCGA-BR-6852	3.74520547945205	0	0.7477069	1.6550204	5.6467378	4.1773152	2.36005135786716	low
TCGA-BR-7851	1.03561643835616	0	0.549619	3.4962097	5.3617367	6.5377068	2.65473878284985	high
TCGA-BR-8487	0.0931506849315069	0	0.549619	1.6371781	5.5216891	3.236021	2.00647926885717	low
TCGA-BR-6564	2.17534246575342	1	0.549619	1.5008805	6.0440905	5.2833189	2.45196033958482	high
TCGA-D7-6526	1.43287671232877	0	0.549619	4.399306	5.212681	7.2107808	2.79139199803619	high
TCGA-CD-8530	1.03287671232877	0	0.549619	3.8681614	6.0223106	5.1402872	2.52877871072687	high
TCGA-FP-7735	0.29041095890411	1	0.549619	0.6851208	6.4452833	4.565791	2.35231456692482	low
TCGA-MX-A5UJ	1.64383561643836	0	0.549619	3.4190423	5.3946425	4.7847391	2.34281680124297	low
TCGA-BR-4367	0.003	0	0.549619	4.2909602	6.6015784	5.0105274	2.61879879687067	high
TCGA-D7-5578	1.05479452054795	0	0.549619	4.7474668	5.3589419	3.8545745	2.22994731459868	low
TCGA-VQ-A8PX	5.38082191780822	0	0.628269	1.0859999	3.9564798	3.5746247	1.85263114044702	low
TCGA-BR-8295	0.183561643835616	1	0.6252759	2.8938613	3.3121229	2.4512181	1.62504268820348	low
TCGA-D7-8579	1.74246575342466	0	0.549619	2.4403888	5.4075751	5.4642492	2.42276286274059	high
TCGA-HU-A4G8	1.89041095890411	0	0.549619	2.9688907	4.9247964	5.8666257	2.43984459210732	high
TCGA-3M-AB46	4.83561643835616	0	0.549619	2.3362907	4.0832156	4.4936568	2.02869299853085	low
TCGA-D7-8572	1.4	0	0.549619	3.0979435	5.6096171	4.6241212	2.33469308045972	low
TCGA-VQ-A923	0.003	1	0.7084469	1.5287742	5.5712776	3.974665	2.27334972645183	low
TCGA-BR-6710	0.747945205479452	0	0.549619	1.8991378	3.8168539	2.9758132	1.69401889614863	low
TCGA-BR-6802	2.57534246575342	0	0.6757408	3.5003686	4.6945939	6.8150227	2.70029058812492	high
TCGA-VQ-A91N	1.56164383561644	1	0.6244874	0.7502884	3.46651	6.3000039	2.24260309073173	low
TCGA-D7-8573	1.62465753424658	0	0.549619	1.8930126	3.6587943	2.3591429	1.5576077631137	low
TCGA-VQ-A91E	1.81917808219178	0	0.549619	1.2103721	4.3261249	4.9293804	2.0958505357474	low
TCGA-HF-A5NB	2.54246575342466	0	0.549619	2.0120704	4.43166	5.050599	2.17062429190222	low
TCGA-HU-A4GC	0.271232876712329	0	0.6622281	0.904117	4.8064511	5.1978044	2.30158019188429	low
TCGA-VQ-A8PP	1.95068493150685	1	0.745656	3.671086	4.6515076	3.9651673	2.2485674661606	low
TCGA-MX-A5UG	0.30958904109589	1	0.549619	2.5559557	6.4068167	5.6917574	2.63137531051603	high
TCGA-CG-5732	5.75342465753425	1	0.549619	2.4389815	5.1930301	3.8207946	2.09354478328532	low
TCGA-CG-5719	0.0849315068493151	0	0.549619	2.4150577	6.0076693	4.7687126	2.39482525322305	low
TCGA-CD-8532	0.96986301369863	1	0.549619	2.3643058	5.6828919	4.2926967	2.25444998388156	low
TCGA-HU-A4GT	0.542465753424658	0	0.549619	2.8444244	4.4726999	5.3655096	2.27094419766553	low
TCGA-BR-4280	0.550684931506849	1	0.549619	2.7854753	4.789781	3.7438925	2.02962592418549	low
TCGA-VQ-A8PE	1.84931506849315	1	0.549619	4.5077345	4.2565984	5.539321	2.34133038687263	low
TCGA-CG-4469	0.589041095890411	1	0.549619	3.9046991	5.6237639	6.537058	2.71557526606759	high
TCGA-D7-6815	1.33150684931507	0	0.549619	0.942052	3.9846543	6.9391901	2.38804354826156	low
TCGA-F1-6874	1.20547945205479	0	0.6694589	5.8921126	4.832071	6.0864652	2.69411475646208	high
TCGA-HU-8244	2.03287671232877	0	0.7241147	0.5312797	3.2172272	3.8344384	1.83323946357959	low
TCGA-BR-4366	0.003	0	0.549619	3.0293193	5.7724677	6.2904941	2.65646161597015	high
TCGA-D7-6519	1.71232876712329	0	0.549619	2.0112159	4.7614774	6.5720915	2.49667694252909	high
TCGA-F1-A72C	0.947945205479452	0	0.549619	2.3881027	5.7961636	4.9343591	2.3888334684194	low
TCGA-BR-8690	0.89041095890411	0	0.7358055	1.6016333	5.8550752	3.8453326	2.3223052559161	low
TCGA-CD-5803	0.934246575342466	1	0.549619	2.3139912	6.6956682	5.2550855	2.58940294108604	high
TCGA-CD-8528	1.02739726027397	0	0.549619	0.9464613	4.9356708	5.9300664	2.36243888998217	low
TCGA-BR-8365	1.46027397260274	1	0.6351797	4.6595001	6.1866468	5.7318409	2.76765739197013	high
TCGA-RD-A7BS	0.920547945205479	1	0.9626456	2.7136289	6.4650628	5.3105649	2.92140850617134	high
TCGA-VQ-A8PB	2.85753424657534	1	0.6105467	4.5198693	4.3342158	4.9681849	2.30267531493249	low
TCGA-VQ-A91A	3.28767123287671	0	0.549619	5.8143892	5.7245197	5.881682	2.70013981470184	high
TCGA-CG-4460	1.83287671232877	1	0.549619	3.8486636	4.822409	5.3093895	2.36279610063833	low
TCGA-BR-A4CR	0.003	0	0.549619	4.5237196	4.1256305	5.2949619	2.27697359796887	low
TCGA-HU-A4H3	2.41643835616438	0	0.6115009	3.876525	4.512294	6.1527994	2.51573860684026	high
TCGA-VQ-A94P	0.221917808219178	1	0.7031911	6.932544	5.8680054	6.5150175	3.01400514629376	high
TCGA-VQ-A8E3	1.81095890410959	1	1.2924188	1.6917139	4.6083371	8.3453996	3.38948985938871	high
TCGA-BR-8380	0.0575342465753425	0	0.549619	4.2572404	5.1450555	6.2139391	2.59556081022351	high
TCGA-D7-6520	1.56986301369863	0	0.7294524	1.0939632	5.2493311	4.4193971	2.29846003879161	low
TCGA-BR-6801	3.35068493150685	0	0.7593778	1.616233	3.644238	3.309657	1.88656581579982	low
TCGA-R5-A7O7	3.80547945205479	0	0.549619	4.9765358	4.4617774	3.4486362	2.02144045453902	low
TCGA-HU-A4H5	1.98356164383562	0	0.6138842	1.8692952	5.1134204	3.5417611	2.05829798872038	low
TCGA-CD-5804	0.003	0	0.7147319	1.8489594	5.7034398	3.9014047	2.30128782861316	low
TCGA-CD-8526	1.04383561643836	0	0.6262217	4.8386756	5.5013257	4.403225	2.41881764461736	low
TCGA-IN-8663	0.282191780821918	1	0.549619	1.2828635	4.188106	9.78437	2.94578802454572	high
TCGA-VQ-A8PM	0.156164383561644	1	0.549619	1.6202968	5.3940835	6.1344178	2.50383182494866	high
TCGA-BR-7197	0.767123287671233	0	0.549619	0.9617872	6.778342	4.7620895	2.45407483262824	high
TCGA-BR-8381	0.613698630136986	0	0.6622281	2.2927426	6.6338639	3.0305228	2.27330631105915	low
TCGA-SW-A7EA	1.58630136986301	0	0.549619	1.4464393	4.9959082	6.5419661	2.50417458216785	high
TCGA-BR-8676	0.627397260273973	0	0.549619	2.1020967	5.2034254	2.4449857	1.83385212475853	low
TCGA-BR-7723	2.39452054794521	1	0.549619	3.6049399	5.0823403	3.9325009	2.14771315669383	low
TCGA-HF-7134	4.35068493150685	0	0.549619	3.374226	4.0971259	5.3480634	2.23038163054751	low
TCGA-R5-A7ZE	1.51780821917808	1	0.549619	3.466239	2.9879664	4.8644462	1.96731322247313	low
TCGA-RD-A7BW	0.427397260273973	1	0.549619	3.1917373	6.9259114	6.5206869	2.89276112903914	high
TCGA-BR-4357	0.003	0	0.549619	5.3176298	6.0139095	4.8266989	2.53615581627487	high
TCGA-BR-8683	0.821917808219178	1	0.6513998	3.3874984	4.7787288	7.8981389	2.8827037128982	high
TCGA-BR-6707	1.65753424657534	1	0.549619	1.6747475	6.2406111	2.1234107	1.92603968159721	low
TCGA-MX-A663	0.821917808219178	1	0.549619	4.5773662	5.8371636	5.9030039	2.66692385716779	high
TCGA-VQ-A94U	2.24383561643836	0	0.549619	2.8421964	5.1683277	5.5387347	2.41512721111024	low
TCGA-D7-A6EX	0.942465753424658	0	0.549619	1.1119873	4.18642	3.8522606	1.87586600313237	low
TCGA-BR-8081	2.68767123287671	0	0.8667287	4.6039708	6.3686606	4.0064021	2.67749322027893	high
TCGA-BR-8372	2.60547945205479	0	0.549619	2.9622192	6.1895364	5.5199556	2.58342441146081	high
TCGA-CD-A489	0.942465753424658	1	0.6383113	2.0972761	6.2891081	5.898221	2.70202099758617	high
TCGA-BR-8589	2.26027397260274	0	0.8275822	2.7830704	6.2628686	1.399899	2.07973469629085	low
TCGA-VQ-A91V	3.55342465753425	0	0.549619	0.6399635	2.8512373	6.7518682	2.15642767964263	low
TCGA-BR-A44T	2.84383561643836	0	0.549619	2.6041081	6.3132436	5.2141651	2.5327929248085	high
TCGA-CD-A48C	0.967123287671233	1	0.549619	4.9415798	5.4674089	5.7415307	2.59411183777256	high
TCGA-CD-5801	1.0986301369863	1	0.549619	1.6124715	6.0451527	5.0546072	2.41618346153299	low
TCGA-BR-8680	2.66301369863014	0	0.549619	1.4644465	3.2462099	3.4144764	1.66017223401218	low
TCGA-BR-8361	2.59178082191781	0	0.549619	0.879794	4.6776121	7.2608565	2.55567932158225	high
TCGA-CG-5722	0.0821917808219178	0	0.549619	2.2434728	5.7531421	6.2814166	2.61651130782106	high
TCGA-VQ-AA6F	4.50958904109589	0	0.6742109	1.6968121	4.848697	5.4026423	2.39052977635397	low
TCGA-HU-A4HB	1.30684931506849	1	0.6622281	1.6644338	5.9973418	5.1753043	2.52550375785327	high
TCGA-VQ-A8E7	3.11780821917808	0	0.549619	2.1429478	3.5398326	4.1044397	1.86187766954387	low
TCGA-VQ-A8DU	0.454794520547945	1	0.6886887	1.4137028	4.9041866	5.4634714	2.40976066664123	low
TCGA-BR-6455	1.15616438356164	1	0.549619	4.5730653	4.9758502	3.2678798	2.05472708019211	low
TCGA-VQ-A91K	5.1013698630137	0	0.549619	1.0905299	5.1330476	3.9997537	2.05545254543326	low
TCGA-BR-6454	0.003	0	0.549619	1.4687569	5.1351484	4.9738051	2.2471058653401	low
TCGA-VQ-A94T	0.936986301369863	1	0.6845869	2.7186447	3.273659	5.7025466	2.24207958731312	low
TCGA-HJ-7597	2.20547945205479	1	1.155312	3.4102585	4.2168419	5.544212	2.78774771391351	high
TCGA-VQ-A8PH	1.06575342465753	1	0.549619	1.4165137	3.4854133	5.9564632	2.15205688636532	low
TCGA-B7-A5TI	1.63013698630137	0	0.549619	2.6245011	5.3250832	4.8625891	2.30985980884493	low
TCGA-BR-8382	2.08767123287671	1	1.1737366	3.0800999	5.392343	6.3137663	3.11739245913387	high
TCGA-KB-A93H	3.13698630136986	0	0.549619	1.643826	3.9131443	6.1623042	2.26873192963876	low
TCGA-D7-6522	1.55068493150685	0	0.549619	3.9020974	6.9711304	5.1339135	2.68365583227018	high
TCGA-BR-A4IV	2.38082191780822	1	0.549619	6.3067624	5.8547804	6.489072	2.85212982130894	high
TCGA-BR-6803	2.6	0	0.549619	2.4818048	5.5040135	4.618751	2.28895453801703	low
TCGA-BR-4191	1.52876712328767	1	0.8357915	4.2666147	6.3473818	4.3935914	2.7026462244868	high
TCGA-VQ-A8PC	3.85479452054795	1	0.7078471	0.9053533	5.7515918	4.8867291	2.43758977664167	high
TCGA-BR-8588	1.06575342465753	0	0.549619	4.1024746	6.1679519	4.4179613	2.4336682334745	high
TCGA-IN-A7NR	0.542465753424658	0	0.549619	2.3351934	5.1098831	5.0040286	2.28718858671189	low
TCGA-VQ-AA6A	3.24383561643836	0	0.549619	0.8929425	3.0054608	4.6356335	1.81400516716651	low
TCGA-FP-7916	1.17260273972603	1	1.027298	1.5800282	6.8882577	4.5252273	2.852470304099	high
TCGA-HU-8604	1.9013698630137	0	0.549619	6.2314846	6.3150553	5.3038331	2.71152002874435	high
TCGA-BR-4371	0.003	0	0.7386049	1.3058434	3.766276	6.2584838	2.40327065153892	low
TCGA-IN-A6RJ	1.03835616438356	0	0.549619	1.2275694	4.6589034	3.0302391	1.81081312350314	low
TCGA-CD-8529	1.02465753424658	0	0.549619	2.2441991	5.2835363	4.3059522	2.18641827623376	low
TCGA-BR-8590	0.778082191780822	1	0.549619	1.6692079	6.2639323	4.6126565	2.37522737011153	low
TCGA-CD-8535	1.06849315068493	0	0.549619	0.5949966	6.9062646	3.2315808	2.18448555572741	low
TCGA-F1-6875	6.01917808219178	1	0.549619	6.2923022	5.1875367	6.5418737	2.75228616269504	high
TCGA-VQ-A8DZ	1.08493150684932	1	0.549619	1.8360271	6.7631404	5.29947	2.58693955549925	high
TCGA-HU-8249	2.41369863013699	0	0.549619	5.9599332	3.8637787	3.2354739	1.92992687109815	low
TCGA-BR-7901	0.287671232876712	1	0.698522	5.2517069	6.0785315	5.0679753	2.71012269525673	high
TCGA-D7-6818	1.03013698630137	1	0.549619	2.7862761	6.0497677	5.2629505	2.50677895586634	high
TCGA-SW-A7EB	0.482191780821918	0	0.549619	3.1794642	4.7351994	3.3769959	1.97269132320945	low
TCGA-BR-7958	2.46301369863014	0	0.549619	3.1113518	6.7256538	4.146438	2.43150331645963	high
TCGA-CD-A486	0.526027397260274	1	0.5982512	1.9615461	5.3783547	3.3050657	2.05025853926574	low
TCGA-BR-A4J6	0.0547945205479452	0	0.549619	0.7728362	5.2125498	4.1655334	2.08385535562656	low
TCGA-FP-8209	4.96164383561644	1	0.6623823	5.7671549	5.9793311	5.8572665	2.82844517713614	high
TCGA-CD-8534	1.00547945205479	0	0.6202226	0.8331225	5.1076684	6.0404429	2.46354899486745	high
TCGA-VQ-A924	4.61917808219178	1	0.549619	1.4251996	4.394816	3.9083328	1.93385899194964	low
TCGA-BR-8080	0.8	1	0.549619	4.8946838	6.3101594	5.0848655	2.61168026188563	high
TCGA-CD-8527	0.597260273972603	1	0.549619	1.2633604	5.0214654	5.6975133	2.34896212451112	low
TCGA-BR-4369	0.003	0	0.549619	1.8521477	5.4473978	4.3237081	2.19872891544813	low
TCGA-HU-A4GQ	0.00821917808219178	1	0.549619	3.5068011	4.9728598	5.6759144	2.43760824761255	high
TCGA-D7-A4Z0	1.23013698630137	0	0.549619	2.6835447	5.02462	3.834969	2.07960751834661	low
TCGA-D7-A6EZ	1.69315068493151	1	0.549619	5.7041241	6.1642352	4.9105033	2.59293828413618	high
TCGA-B7-A5TK	0.789041095890411	0	0.549619	1.9572622	6.8443516	6.2405603	2.77406954935941	high
TCGA-D7-A4YU	1.36986301369863	0	0.7703893	1.1258211	6.5067345	6.8427224	2.97234024982854	high
TCGA-CG-5725	1.25205479452055	1	0.549619	2.4931351	6.2293879	2.3511122	2.00161158937357	low
TCGA-BR-6563	3.26027397260274	0	0.549619	1.3829286	6.5213412	4.9597986	2.46647397401724	high
TCGA-IN-AB1X	1.12602739726027	0	0.6288985	2.0142518	4.7776456	6.97498	2.63716782871699	high
TCGA-BR-4370	0.003	0	0.549619	4.0359066	6.3256381	9.0234966	3.28087258819862	high
TCGA-VQ-A91Y	0.810958904109589	1	0.6252759	1.4873093	6.1930233	4.9589701	2.48013500415879	high
TCGA-HU-A4GX	1.68767123287671	0	0.7033415	1.1153694	5.3099777	2.4456465	1.93433818998284	low
TCGA-VQ-A8P8	2.58082191780822	0	0.549619	1.707248	5.204344	5.045455	2.28187637086114	low
TCGA-VQ-A8PK	1.48767123287671	1	0.9198086	5.154363	4.4582753	5.0685364	2.62512474797164	high
TCGA-FP-8631	0.0465753424657534	0	0.549619	2.029054	4.877532	2.5049335	1.78824840059908	low
TCGA-HU-A4H2	1.07945205479452	0	0.549619	1.7499002	4.3102611	5.5361063	2.22603866839991	low
TCGA-HU-A4GJ	1.78082191780822	0	0.549619	1.4288448	6.5009821	4.1252737	2.31581312987583	low
TCGA-BR-8486	0.003	0	0.549619	3.2764251	4.5814071	3.7849848	2.02502970601492	low
TCGA-IN-7806	3.03013698630137	0	0.549619	1.4291303	3.6293143	4.9339061	1.99298978963913	low
TCGA-HU-8238	0.126027397260274	0	0.6310996	3.2034112	4.6260354	5.1771832	2.34568322871346	low
TCGA-IN-A6RL	1.11232876712329	1	0.549619	2.0982594	5.0789516	3.3524056	1.97586312995839	low
TCGA-VQ-A8P5	0.643835616438356	1	1.0840294	1.740002	4.9329692	5.5994267	2.78049423460189	high
TCGA-MX-A666	1.16986301369863	0	0.549619	1.695095	4.4686021	4.8454938	2.12573125886518	low
TCGA-B7-A5TN	0.786301369863014	0	0.6216454	1.2452929	5.8492156	4.0367246	2.24520876872454	low
TCGA-BR-7957	0.756164383561644	1	0.549619	5.3620808	5.8633592	7.1226233	2.92465989853228	high
TCGA-BR-4253	0.33972602739726	1	0.549619	4.5305997	7.2853411	4.4579481	2.64193954477464	high
TCGA-D7-8578	1.76164383561644	0	0.7090465	2.6545398	5.8557543	5.3599359	2.61856146702852	high
TCGA-BR-8687	0.684931506849315	1	0.549619	1.1192756	4.3912252	5.1847542	2.14809147009809	low
TCGA-BR-6453	1.32876712328767	0	0.549619	2.6667169	6.2579282	4.1040523	2.32785005726998	low
TCGA-VQ-A91U	0.142465753424658	1	0.549619	1.5243743	4.8578773	7.2337743	2.60903860770193	high
TCGA-ZQ-A9CR	0.0657534246575342	1	0.549619	7.4693418	5.6865527	5.4818531	2.69646184861708	high
TCGA-VQ-A91Q	1.73424657534247	1	0.6265369	4.8406365	4.7263022	5.9671367	2.57294683988978	high
TCGA-BR-8077	0.0575342465753425	0	0.549619	3.6064021	5.8137077	5.1522601	2.48523712252918	high
TCGA-RD-A8MV	10.1917808219178	0	0.8284189	2.6970362	6.1436991	4.4703974	2.60686813524937	high
TCGA-D7-A6EY	0.953424657534247	1	0.549619	1.845604	5.7698193	5.1995034	2.40772639813791	low
TCGA-RD-A8N1	9.64109589041096	0	0.6498471	2.7394178	5.8189238	4.8762039	2.48078255638967	high
TCGA-FP-8210	0.419178082191781	1	0.549619	2.2768623	6.6656357	5.8304758	2.68586006625454	high
TCGA-CG-4442	0.003	0	0.6468929	3.7698541	4.5648372	6.7144938	2.64935976868409	high
TCGA-CD-A487	1.02465753424658	0	0.9910615	2.0716975	5.2216359	3.7056709	2.42639597174522	high
TCGA-D7-A748	0.361643835616438	1	0.9085582	2.631532	7.6956008	5.1830088	3.05051834633522	high
TCGA-CD-5798	1.11780821917808	0	0.549619	1.7064253	5.6849168	6.0738236	2.54419667596023	high
TCGA-VQ-A8PF	0.208219178082192	1	0.549619	2.7258043	6.1047146	4.0256333	2.29150790083362	low
TCGA-BR-4257	0.805479452054795	1	0.549619	3.8384308	5.7249307	5.5447446	2.55143275111075	high
TCGA-BR-8371	0.983561643835616	1	0.549619	1.8166787	5.5990565	6.0235562	2.52615214301888	high
TCGA-RD-A8N5	4.78630136986301	1	0.549619	4.0941113	7.3280234	4.7539886	2.68234902047717	high
TCGA-R5-A7ZI	6.21095890410959	0	0.549619	4.1094014	5.9458626	1.8030623	1.92968155279363	low
TCGA-BR-8286	2.45205479452055	0	0.549619	1.5483418	5.8660292	6.5999227	2.66079622659323	high
TCGA-HU-A4H4	1.98630136986301	0	0.549619	3.3658792	5.4236884	5.2881683	2.43529319659156	high
TCGA-BR-8364	1.84931506849315	0	0.7015358	2.2751658	6.2991813	5.7081704	2.72991184656708	high
TCGA-IN-8462	1.56712328767123	0	0.6273244	4.251976	4.6817941	4.5347945	2.2835740555683	low
TCGA-HU-A4GU	0.547945205479452	0	0.549619	2.5378414	3.8639749	4.8890282	2.07279733380734	low
TCGA-BR-8059	1.2027397260274	1	0.549619	5.2238143	5.8603074	5.7279502	2.66829157358218	high
TCGA-D7-6525	1.11232876712329	1	0.654191	3.6761885	5.6713345	6.6509085	2.819995930017	high
TCGA-CG-5717	0.580821917808219	1	0.6462703	2.1207343	4.764208	3.5850185	2.04723047209827	low
TCGA-BR-8485	0.767123287671233	0	0.549619	2.5022563	5.2698641	5.9560435	2.49115215069985	high
TCGA-CD-8531	1.04931506849315	0	0.549619	2.1128397	7.0516157	3.2762651	2.28409925239477	low
TCGA-VQ-A8E0	1.53972602739726	1	0.549619	1.8208081	4.4529283	4.8044886	2.12146561519351	low
TCGA-CD-A4MG	0.547945205479452	1	0.549619	2.8041612	5.8340971	3.1663591	2.09711822037827	low
TCGA-BR-8366	0.0794520547945206	0	0.6955026	3.1504956	6.9073103	8.2424291	3.31682416033783	high
TCGA-VQ-AA6D	1.42739726027397	0	0.8387036	4.7512881	4.4778118	6.3172413	2.76670680330027	high
TCGA-D7-A6EV	0.936986301369863	0	0.549619	3.4962433	4.0507668	3.8145741	1.95376141529651	low
TCGA-F1-6177	0.003	0	0.903104	5.1552309	3.680873	7.4650064	2.91378474855843	high
TCGA-VQ-AA69	2.36712328767123	0	0.549619	3.2923	4.6799729	1.6539191	1.66027521780251	low
TCGA-BR-A4J7	2.70958904109589	0	0.549619	4.3974215	6.371569	5.2898544	2.63611806934319	high
TCGA-BR-6456	1.44109589041096	1	0.549619	4.5484889	5.3997475	5.5917323	2.53867993535262	high
TCGA-BR-7715	2.8027397260274	0	0.549619	2.7434341	5.2083314	6.0243328	2.50415443162544	high
TCGA-D7-8575	1.51780821917808	1	0.549619	3.5964012	5.902184	6.7973405	2.79370744837302	high
TCGA-HU-A4GH	0.980821917808219	0	0.549619	0.8762252	5.843448	5.7383455	2.47278781576114	high
TCGA-VQ-A8E2	3.61369863013699	0	0.549619	3.101645	5.0667475	4.6641297	2.25362431066619	low
TCGA-BR-4363	0.003	0	0.549619	2.6348503	5.8997614	4.3770013	2.31696703237585	low
TCGA-IN-A7NU	0.975342465753425	0	0.549619	1.8960013	5.7561415	6.0426818	2.55870558003016	high
TCGA-CG-4440	0.334246575342466	1	0.549619	3.201307	4.8261121	8.2520809	2.86123670304713	high
TCGA-KB-A93G	1.67945205479452	0	0.9215225	8.9726112	6.0170507	5.9309297	3.20567656182953	high
TCGA-HU-A4G3	0.465753424657534	0	0.549619	1.080727	4.3161929	3.9638953	1.91558337549754	low
TCGA-HU-A4HD	2.78356164383562	0	0.549619	2.4924571	4.3133396	4.7594071	2.12073157553478	low
TCGA-FP-A9TM	0.517808219178082	0	0.7245601	1.5050148	4.4483401	4.8013322	2.25076133222225	low
TCGA-D7-6528	1.26849315068493	0	0.549619	4.9157803	3.7207862	7.3818438	2.60220707069608	high
TCGA-R5-A7ZF	0.70958904109589	1	0.6861073	3.7540419	4.0240886	5.3756354	2.35335621639468	low
TCGA-VQ-AA6J	2.2958904109589	0	0.6113419	1.5875218	5.576647	7.0776409	2.75202173439502	high
TCGA-CG-4437	0.671232876712329	0	0.7462423	3.2595593	5.7285301	4.1995588	2.44796727593143	high
TCGA-VQ-A8DT	4.06575342465753	0	0.6087958	1.2048717	3.5504959	3.8221649	1.82004897984783	low
TCGA-CG-4436	0.665753424657534	0	0.549619	4.7480123	5.9864303	3.3046884	2.23370388311335	low
TCGA-VQ-A8PD	1.35890410958904	1	0.6251183	1.4852521	5.4131198	4.1141513	2.20167458806974	low
TCGA-BR-7716	3.31506849315068	0	0.549619	2.2207305	5.7371927	3.7944388	2.16766398287299	low
TCGA-HU-A4GP	0.747945205479452	0	0.549619	1.5435409	3.7755074	3.3605983	1.74025436202566	low
TCGA-HU-8610	0.063013698630137	0	0.6563587	6.709426	5.727426	6.0690933	2.86254596533729	high
TCGA-HF-7133	5.25479452054795	0	0.549619	5.274545	5.5604614	4.7594007	2.44834279459914	high
TCGA-CG-4443	2.4986301369863	0	0.549619	0.6331274	3.9150376	2.7340484	1.61005152392732	low
TCGA-VQ-AA68	3.63835616438356	0	0.549619	3.290924	3.7794692	6.2049817	2.32833781289798	low
TCGA-D7-8576	1.22191780821918	1	0.6345526	0.9032923	5.3184004	3.6391477	2.08296789976506	low
TCGA-CD-A4MH	1.01643835616438	0	0.5969685	1.2227948	4.3085808	4.0818232	1.98099208158618	low
TCGA-BR-8677	2.22739726027397	0	0.549619	5.1214819	6.2534544	6.9758033	2.95112531108447	high
TCGA-VQ-A925	0.378082191780822	1	0.549619	0.84531	3.4458757	5.2960706	2.00182192769876	low
TCGA-BR-6452	2.89041095890411	0	0.549619	2.6347583	4.866058	5.0998907	2.27805760220169	low
TCGA-BR-8384	0.30958904109589	0	0.549619	3.4073663	5.930526	5.8417674	2.61878847220281	high
TCGA-BR-7717	1.51232876712329	1	0.549619	4.7491866	4.7940788	6.9659939	2.69506911723777	high
TCGA-BR-4267	0.515068493150685	1	0.549619	2.9103301	4.6859199	2.7966942	1.84873049226797	low
TCGA-IN-A6RI	1.53150684931507	0	0.549619	0.5780051	3.4944741	4.1562981	1.79372123770366	low
TCGA-BR-7722	1.27671232876712	1	0.549619	0.9129532	4.8936986	2.6152016	1.76065947144758	low
TCGA-BR-4368	0.003	0	0.6415932	4.5819212	5.7274961	9.3762309	3.34716457751389	high
TCGA-BR-6457	1.13972602739726	0	0.549619	3.3042981	6.2154966	4.8712285	2.48682609756246	high
TCGA-CG-4301	0.252054794520548	0	0.6312567	4.540361	6.3910601	4.740779	2.6149382440315	high
TCGA-CG-5720	0.0821917808219178	1	0.549619	4.3960266	5.3987748	6.3467977	2.66687246479038	high
TCGA-BR-8686	1.73972602739726	1	0.549619	3.4105795	6.7416396	4.8171298	2.56757210046379	high
TCGA-CD-5800	1.0958904109589	0	0.549619	1.6732443	4.3630396	3.8763219	1.93405768947502	low
TCGA-VQ-A8PJ	0.224657534246575	1	0.6827605	2.1796277	5.1197633	5.8257683	2.53910562593177	high
TCGA-D7-5577	2.14246575342466	1	0.549619	2.73742	6.523737	4.103257	2.37415510232136	low
TCGA-RD-A8MW	3.15890410958904	1	0.549619	5.2533475	6.6072458	5.1060036	2.67989549904356	high
TCGA-D7-A6F0	1.85753424657534	0	0.549619	1.8887765	5.4817375	3.6808001	2.09086337413033	low
TCGA-D7-A4YX	3.03561643835616	0	0.549619	2.0113109	5.5374757	4.4924262	2.2507263103986	low
TCGA-IN-A7NT	0.884931506849315	0	1.646405	6.2774785	5.2630755	4.7155437	3.34443216074396	high
TCGA-CD-8524	1.06301369863014	0	0.6202226	1.6349552	5.9326782	5.0212607	2.45132218115093	high
TCGA-HU-A4GD	1.8958904109589	0	1.249339	1.125468	4.129788	2.869185	2.27019315089561	low
TCGA-IN-A6RS	1.04931506849315	0	0.8314832	3.1186326	4.7866972	3.8613968	2.29828517594933	low
TCGA-BR-4294	0.003	0	0.549619	1.1231711	3.3825457	3.4504523	1.67353561172765	low
TCGA-RD-A7BT	0.717808219178082	1	0.549619	1.5727532	4.0410723	6.138961	2.28220221618304	low
TCGA-BR-6566	2.73150684931507	0	0.549619	2.2684391	5.9236134	4.709655	2.36400201007689	low
TCGA-D7-6524	1.48767123287671	0	0.549619	6.7793277	5.3982175	5.9119183	2.69561556594165	high
TCGA-BR-8592	0.523287671232877	1	0.8516763	2.404928	6.2419063	5.7735208	2.86231839162708	high
TCGA-VQ-A91D	0.975342465753425	1	0.549619	3.8592536	4.8731792	7.2307595	2.71551123947062	high
TCGA-IN-A6RR	0.561643835616438	1	0.549619	3.4565161	4.1761568	4.3928438	2.07592560224848	low
TCGA-VQ-A91X	0.791780821917808	1	0.549619	0.6836784	2.4267447	5.30171	1.82964809022152	low
TCGA-BR-6565	0.764383561643836	1	0.549619	2.2062633	5.2144402	4.2698192	2.16700024332459	low
TCGA-BR-8373	1.23287671232877	0	0.6518653	3.0228546	4.4144264	6.3789209	2.53546660895113	high
TCGA-CD-8533	1.28219178082192	0	0.654191	1.0697554	4.809405	6.6176569	2.55701581937242	high
TCGA-IN-AB1V	1.31232876712329	0	0.7052955	0.7456897	4.2788195	3.7077789	1.97745354400153	low
TCGA-VQ-A8DV	1.1041095890411	1	0.549619	1.7368407	4.2234614	3.708238	1.88408537508187	low
TCGA-RD-A8N2	9.6986301369863	0	0.549619	2.2683597	4.998733	5.4265485	2.34173968491868	low
TCGA-HU-A4GY	0.0219178082191781	0	0.549619	1.8000404	6.9349209	5.5626514	2.66041627589578	high
TCGA-KB-A6F7	5.3013698630137	0	0.7744277	2.4758142	5.5961241	3.2312023	2.24128282566549	low
TCGA-CG-5718	3	1	0.549619	4.4787848	6.8905416	3.3020625	2.36840085103263	low
TCGA-BR-7707	2.98630136986301	0	0.549619	3.674796	4.8781262	6.2028941	2.52404553374908	high
TCGA-D7-6822	1.02739726027397	0	0.549619	2.3769708	6.7298727	4.9507413	2.54330649423889	high
TCGA-VQ-A922	0.753424657534247	1	0.549619	5.8275516	4.3858988	5.0631114	2.33621264668593	low
TCGA-VQ-A8P3	3.1013698630137	0	0.549619	2.8441593	4.5384967	4.6754574	2.15810934382488	low
TCGA-VQ-A927	0.547945205479452	1	0.549619	1.7951877	4.5557932	4.8362824	2.14276040232391	low
TCGA-CD-5799	1.08493150684932	0	0.549619	2.6517219	4.7573506	4.9759007	2.23891848204725	low
TCGA-D7-6521	1.54520547945205	0	0.549619	3.8501326	5.3768598	4.9137925	2.38232275589196	low
TCGA-VQ-A94R	3.54520547945205	1	0.549619	1.083275	4.9294803	6.1433214	2.40573338921143	low
TCGA-FP-8099	1.42191780821918	0	0.7823316	1.0278446	4.9835743	6.4844139	2.66566842984784	high
TCGA-BR-8484	2.0986301369863	1	0.8391192	2.8954477	5.9863281	6.20206	2.90898973512831	high
TCGA-BR-7196	1.82465753424658	0	0.549619	4.3354293	6.0617716	4.8052765	2.49614604945437	high
TCGA-D7-A747	0.698630136986301	1	1.1153752	1.3939434	5.2321126	5.2894715	2.78415864144267	high
TCGA-VQ-AA6K	1.03561643835616	1	0.6281116	2.8628569	4.8890658	6.9979625	2.69676182298954	high
TCGA-R5-A805	0.76986301369863	1	0.7375741	5.474579	6.0619266	5.4562052	2.819210020257	high
TCGA-RD-A8N0	3.38630136986301	0	0.6116599	1.7947457	6.1612677	4.1765212	2.3373825643966	low
TCGA-CG-4444	3.92054794520548	0	0.8773197	3.3416841	5.3034123	4.8610398	2.60929435806194	high
TCGA-VQ-A91Z	4.63013698630137	0	0.549619	2.7506406	3.3053866	5.6233833	2.12283496076267	low
TCGA-CG-4305	1.32876712328767	0	0.549619	1.7292251	6.1945998	4.2705171	2.30537278616783	low
TCGA-D7-8574	1.43287671232877	0	0.637842	1.7160911	6.7432454	4.7624668	2.55518861230406	high
TCGA-BR-8367	2.19452054794521	1	0.549619	1.8104074	5.1039423	5.9997696	2.44099214654304	high
TCGA-BR-8296	1.2986301369863	1	1.3044788	2.134827	5.4687481	4.2532125	2.82680186586034	high
TCGA-CG-5724	1.0027397260274	1	0.549619	4.350572	5.2083365	7.4494855	2.83123719971348	high
TCGA-BR-4279	0.797260273972603	1	0.549619	5.3783525	7.7017075	6.6725733	3.14416141606055	high
TCGA-BR-A4J5	2.36164383561644	0	0.549619	2.5144282	5.7318862	5.3863343	2.46493698652272	high
TCGA-HU-8602	1.86027397260274	0	0.549619	4.7445679	5.8404404	6.7627554	2.8288595513217	high
TCGA-BR-4187	0.386301369863014	1	0.549619	4.7846138	7.1361005	6.616075	3.01536871468927	high
TCGA-CG-4477	2.58082191780822	0	0.549619	3.1130218	6.0472663	4.8983789	2.45573081931879	high
TCGA-F1-A448	1.77260273972603	0	0.7281196	6.2066147	5.8459075	3.8792904	2.52667419580531	high
TCGA-CG-4466	1.58082191780822	0	0.549619	2.4967229	4.9794469	5.88248	2.43044525320783	high
TCGA-HU-A4H0	0.175342465753425	0	0.6202226	1.9126843	5.5587007	4.0351087	2.22631263137874	low
TCGA-VQ-A8PQ	1.3041095890411	1	1.0716834	2.6242538	6.5864775	6.1014766	3.16898790892484	high
TCGA-RD-A8N6	0.745205479452055	1	0.549619	1.3746485	4.9126785	6.4575826	2.47230155342609	high
TCGA-CG-4438	4.50684931506849	0	0.549619	1.4895687	5.839417	7.8808249	2.88314593396466	high
TCGA-BR-8483	0.449315068493151	0	0.549619	1.0163623	4.2220303	5.3148247	2.1392199981692	low
TCGA-RD-A8N4	5.94794520547945	0	0.549619	4.5591031	5.0784748	5.3058747	2.43566556003363	high
TCGA-D7-6527	0.854794520547945	1	0.6236984	1.832964	4.5843584	4.519679	2.1537152515204	low
TCGA-D7-A6F2	1.3041095890411	0	0.6214874	2.0172813	5.1675312	3.7889168	2.1242715435618	low
TCGA-CD-8525	1.04931506849315	0	0.9146562	2.300714	5.7594877	3.5455533	2.43234578877121	high
TCGA-BR-A4CS	0.123287671232877	1	0.6024132	3.7267073	8.2328207	5.6917177	3.02479160031816	high
TCGA-HU-A4H6	1.76438356164384	0	0.5988922	2.6814669	5.0727179	3.9207647	2.14347414376968	low
TCGA-BR-8297	0.616438356164384	0	0.549619	1.1777285	5.0748934	5.3798066	2.29695108493284	low
TCGA-BR-A4QL	1.34520547945205	1	0.549619	1.6952135	3.6351674	4.7606497	1.97483676676774	low
TCGA-BR-6458	1.61095890410959	1	0.549619	3.2165029	5.779069	5.8065506	2.57927760908638	high
TCGA-CG-5721	0.501369863013699	0	0.549619	2.4785901	6.2280172	3.405538	2.18950628309063	low
TCGA-CG-4441	1.16712328767123	1	0.549619	2.6925925	4.9506809	6.2697738	2.50386471735843	high
TCGA-FP-8211	1.13150684931507	0	0.549619	1.0133101	3.9429403	3.6848683	1.80183475909494	low
TCGA-BR-8058	3.1041095890411	0	0.549619	1.4632624	6.2999209	4.277333	2.31183693901344	low
TCGA-HF-7132	6.44109589041096	0	0.549619	1.9589379	5.392023	6.4129333	2.56851689977905	high
TCGA-VQ-A92D	5.56712328767123	0	0.549619	2.6995902	3.2602213	5.1744833	2.03283079918348	low
TCGA-CG-4462	0.003	1	0.6549655	7.5248339	6.8143935	5.4387158	2.96203535976565	high
TCGA-ZA-A8F6	1.43835616438356	0	0.549619	2.0572409	6.0519441	5.4187077	2.50238263063587	high
TCGA-VQ-A91S	2.73972602739726	0	0.623067	1.4901843	4.8126003	6.9898778	2.61724192259342	high
TCGA-BR-A4J8	1.12602739726027	0	0.549619	1.5498511	5.1983494	4.8409894	2.23724985737866	low
TCGA-BR-8369	1.16986301369863	0	0.549619	2.5816371	4.8526052	5.3302364	2.3147268074563	low
TCGA-D7-A74A	1.66301369863014	0	0.549619	1.3900612	4.3685259	6.670617	2.42252415008837	high
TCGA-B7-5818	0.975342465753425	0	0.6895989	3.1716869	5.7394614	2.6297145	2.11790551990646	low
TCGA-FP-7998	1.85753424657534	0	0.6288985	0.8551564	6.7099882	4.8455119	2.51870099406017	high
TCGA-VQ-A8P2	3.17808219178082	0	0.6492256	1.4700752	3.3863073	2.3017243	1.56643919751971	low
TCGA-BR-8678	2.06575342465753	0	0.6586781	4.2369857	5.0474597	3.9718795	2.26761101919044	low
TCGA-HU-A4GF	2.15068493150685	0	0.549619	2.5431199	4.9654553	5.8242689	2.41982265436048	high
TCGA-BR-6709	1.01369863013699	1	0.6689983	2.8730502	6.6029034	6.3549526	2.89500129866957	high
TCGA-BR-4361	0.003	0	0.549619	3.0513628	6.3748399	5.0871277	2.54010123010381	high
TCGA-IN-7808	0.287671232876712	1	0.549619	4.903121	6.2577378	6.025224	2.77187004519948	high
TCGA-BR-8284	0.671232876712329	1	0.8585353	2.3034258	6.134355	5.6656302	2.82662167300844	high
TCGA-CG-4465	0.750684931506849	1	0.549619	2.9004003	6.3638731	5.4264008	2.5922961497357	high
TCGA-VQ-AA64	1.53424657534247	1	0.6251183	1.5619335	4.8828459	5.5039543	2.36757124461443	low
TCGA-BR-7704	2.93698630136986	0	0.549619	2.4010655	5.883368	6.0378535	2.60116700836266	high
TCGA-CG-4475	1.91506849315068	0	0.549619	7.0162729	6.1643022	5.5034363	2.75783750560302	high
TCGA-B7-A5TJ	0.917808219178082	0	0.549619	0.8668408	3.9583161	5.6664828	2.15254107385826	low
TCGA-VQ-A8PU	2.27945205479452	1	0.549619	0.7208323	2.7537737	5.5346978	1.92627307908288	low
TCGA-RD-A8N9	2.96712328767123	0	0.549619	3.2151745	6.0705905	5.0018826	2.48263141434206	high
TCGA-BR-8060	0.953424657534247	1	1.2546243	5.9619078	5.6467935	4.7781025	3.0798320724188	high
TCGA-BR-8682	2.71506849315068	0	0.549619	1.6315525	5.1168302	4.7814625	2.21697638424223	low
TCGA-BR-8368	0.358904109589041	0	0.6255913	3.14934	4.1705233	6.8325995	2.56089444960779	high
TCGA-HU-A4G9	2.01643835616438	0	0.549619	0.6793425	1.9596726	3.8191984	1.48799208859273	low
TCGA-CG-5723	6.83835616438356	0	0.549619	5.9156546	6.2081624	3.4878394	2.35486725746971	low
TCGA-D7-8570	2.06027397260274	0	0.6850431	1.7512679	6.4366961	3.3686063	2.29636425491799	low
TCGA-IN-A6RN	1.62739726027397	0	0.549619	3.0540658	2.916893	3.6074508	1.71225513708385	low
TCGA-BR-4256	0.778082191780822	1	1.2477176	5.4078718	7.0064597	5.7187899	3.4391214181272	high
TCGA-EQ-8122	0.665753424657534	1	0.7472677	5.66001	5.1157179	7.1328822	2.98162510597448	high
TCGA-FP-A8CX	0.0191780821917808	0	0.549619	0.9901119	4.2423259	5.0793039	2.09918548720963	low
TCGA-HU-A4G2	2.02465753424658	0	0.549619	1.2836539	5.3445537	5.180496	2.30992072460478	low
TCGA-BR-8679	0.003	0	1.0701186	1.4496087	5.2263495	5.6266584	2.80863227079827	high
TCGA-BR-8289	0.221917808219178	1	0.549619	1.0751603	4.77674	4.9386488	2.16483200953382	low
TCGA-CG-5726	2.41369863013699	1	0.549619	1.1685078	3.0379402	3.2328671	1.58049873363186	low
TCGA-BR-A4J9	0.0383561643835616	0	0.549619	1.4666729	5.5820273	5.3923942	2.39471721922023	low
TCGA-CG-5716	0.003	0	0.549619	0.8911755	4.8139646	3.5673494	1.91715991503796	low
TCGA-CG-5734	0.665753424657534	1	0.549619	3.093342	5.6377745	4.447076	2.30737645762035	low
TCGA-BR-8291	1.66301369863014	1	0.8152614	4.5493972	6.215432	5.8598537	2.93933100535369	high
TCGA-HU-8608	1.75616438356164	0	0.6548106	4.3392324	6.2439382	4.0333409	2.47481731454582	high
TCGA-HU-A4H8	0.73972602739726	0	0.6111829	0.7349403	3.7467784	2.970859	1.68054345949035	low
TCGA-BR-A4PF	0.0958904109589041	0	0.549619	1.371531	5.909304	7.199519	2.7672708268083	high
TCGA-BR-6705	2.13424657534247	1	0.549619	3.8871667	5.9758725	5.9832528	2.67298008232447	high
TCGA-VQ-A928	0.476712328767123	1	0.549619	5.1295352	3.5060054	3.9234443	1.95766108947188	low
TCGA-IP-7968	0.210958904109589	0	0.549619	4.2006084	4.3772526	5.9723566	2.42475274528344	high
TCGA-FP-7829	1.62739726027397	0	0.549619	1.9244897	4.3849759	6.7378255	2.461158432428	high
TCGA-KB-A93J	3.07945205479452	0	0.6350229	1.3080979	5.7731435	4.9400251	2.4084153196081	low
TCGA-CD-A48A	1.03561643835616	0	0.549619	1.2228772	5.3426039	5.0578159	2.28491971519223	low
TCGA-CD-5813	1.03287671232877	1	0.549619	3.2765817	7.1270124	4.6602991	2.59624837229314	high
TCGA-VQ-A94O	1.75342465753425	1	0.549619	3.9701643	3.3200183	2.7903179	1.67261872345375	low
TCGA-RD-A8NB	1.40547945205479	1	0.7346254	2.9151053	5.7810352	5.0215534	2.57864358270126	high
TCGA-BR-8591	2.34520547945205	0	0.7010841	4.3020479	5.5501304	6.0282668	2.75560663836341	high
TCGA-VQ-AA6G	2.16986301369863	1	0.549619	3.0955446	3.4225626	7.5279865	2.49832700474106	high
TCGA-R5-A7ZR	0.506849315068493	1	0.549619	1.3204729	4.3250961	5.6108795	2.22261731286449	low
TCGA-BR-4201	2.57534246575342	1	0.549619	4.6677489	6.7007374	5.9951122	2.82807774088326	high
TCGA-FP-A4BF	0.46027397260274	1	0.8854207	2.631532	7.4907259	6.4071877	3.21717337620498	high
TCGA-BR-A44U	1.15616438356164	1	0.549619	1.4399376	4.9476916	4.7618592	2.17734794793815	low
TCGA-VQ-A8PO	0.772602739726027	1	0.549619	3.8583284	4.788536	4.8931432	2.2831944495821	low
TCGA-CG-4476	0.003	0	0.549619	2.4159165	6.1987606	5.2356654	2.50957604765043	high
TCGA-BR-7959	2.76712328767123	0	0.549619	4.0723637	5.8687132	6.179818	2.69901152094423	high
TCGA-CG-4306	0.00273972602739726	1	0.6334547	5.6817918	5.8475351	4.2694927	2.49497697281986	high
