# Supplementary material for: A novel immunogenic cell death–related subtype classification and risk signature for predicting prognosis and immunotherapy efficacy in gastric cancer
Source: Front Immunol. 2023 May 5;14:1162876. doi: 10.3389/fimmu.2023.1162876 (PMC10196197; doi:10.3389/fimmu.2023.1162876)
Supplement: Supplementary file 3 [file Table_3.xls]

id	futime	fustat	IFNB1	IL1R1	IL6	LY96	NT5E
TCGA-BR-A4J4	0.0438356164383562	0	0.7617021	5.1309089	3.9048883	5.7251661	2.9912904
TCGA-RD-A7C1	1.38904109589041	1	1.2720853	4.0730808	3.7217537	6.4385773	4.045212
TCGA-BR-6852	3.74520547945205	0	0.7477069	5.0432516	1.6550204	5.6467378	4.1773152
TCGA-BR-7851	1.03561643835616	0	0.549619	5.7535246	3.4962097	5.3617367	6.5377068
TCGA-BR-8487	0.0931506849315069	0	0.549619	3.9697511	1.6371781	5.5216891	3.236021
TCGA-BR-6564	2.17534246575342	1	0.549619	5.4461389	1.5008805	6.0440905	5.2833189
TCGA-D7-6526	1.43287671232877	0	0.549619	4.5445024	4.399306	5.212681	7.2107808
TCGA-CD-8530	1.03287671232877	0	0.549619	6.5124287	3.8681614	6.0223106	5.1402872
TCGA-FP-7735	0.29041095890411	1	0.549619	5.2714211	0.6851208	6.4452833	4.565791
TCGA-MX-A5UJ	1.64383561643836	0	0.549619	6.3392693	3.4190423	5.3946425	4.7847391
TCGA-BR-4367	0	0	0.549619	6.0418064	4.2909602	6.6015784	5.0105274
TCGA-D7-5578	1.05479452054795	0	0.549619	4.6899092	4.7474668	5.3589419	3.8545745
TCGA-VQ-A8PX	5.38082191780822	0	0.628269	4.0038851	1.0859999	3.9564798	3.5746247
TCGA-BR-8295	0.183561643835616	1	0.6252759	3.6387231	2.8938613	3.3121229	2.4512181
TCGA-D7-8579	1.74246575342466	0	0.549619	6.2253642	2.4403888	5.4075751	5.4642492
TCGA-HU-A4G8	1.89041095890411	0	0.549619	4.3012919	2.9688907	4.9247964	5.8666257
TCGA-3M-AB46	4.83561643835616	0	0.549619	3.6142518	2.3362907	4.0832156	4.4936568
TCGA-D7-8572	1.4	0	0.549619	6.5099786	3.0979435	5.6096171	4.6241212
TCGA-VQ-A923	0	1	0.7084469	5.3258665	1.5287742	5.5712776	3.974665
TCGA-BR-6710	0.747945205479452	0	0.549619	5.3931018	1.8991378	3.8168539	2.9758132
TCGA-BR-6802	2.57534246575342	0	0.6757408	4.724773	3.5003686	4.6945939	6.8150227
TCGA-VQ-A91N	1.56164383561644	1	0.6244874	4.7526727	0.7502884	3.46651	6.3000039
TCGA-D7-8573	1.62465753424658	0	0.549619	3.8911202	1.8930126	3.6587943	2.3591429
TCGA-VQ-A91E	1.81917808219178	0	0.549619	4.0719063	1.2103721	4.3261249	4.9293804
TCGA-HF-A5NB	2.54246575342466	0	0.549619	3.1384756	2.0120704	4.43166	5.050599
TCGA-HU-A4GC	0.271232876712329	0	0.6622281	4.4406347	0.904117	4.8064511	5.1978044
TCGA-VQ-A8PP	1.95068493150685	1	0.745656	5.3366736	3.671086	4.6515076	3.9651673
TCGA-MX-A5UG	0.30958904109589	1	0.549619	7.1161577	2.5559557	6.4068167	5.6917574
TCGA-CG-5732	5.75342465753425	1	0.549619	4.0008476	2.4389815	5.1930301	3.8207946
TCGA-CG-5719	0.0849315068493151	0	0.549619	5.3030346	2.4150577	6.0076693	4.7687126
TCGA-CD-8532	0.96986301369863	1	0.549619	5.5611477	2.3643058	5.6828919	4.2926967
TCGA-HU-A4GT	0.542465753424658	0	0.549619	3.8888168	2.8444244	4.4726999	5.3655096
TCGA-BR-4280	0.550684931506849	1	0.549619	3.5889396	2.7854753	4.789781	3.7438925
TCGA-VQ-A8PE	1.84931506849315	1	0.549619	5.4974963	4.5077345	4.2565984	5.539321
TCGA-CG-4469	0.589041095890411	1	0.549619	3.8229179	3.9046991	5.6237639	6.537058
TCGA-D7-6815	1.33150684931507	0	0.549619	4.947818	0.942052	3.9846543	6.9391901
TCGA-F1-6874	1.20547945205479	0	0.6694589	5.205904	5.8921126	4.832071	6.0864652
TCGA-HU-8244	2.03287671232877	0	0.7241147	3.1317635	0.5312797	3.2172272	3.8344384
TCGA-BR-4366	0	0	0.549619	6.1032076	3.0293193	5.7724677	6.2904941
TCGA-D7-6519	1.71232876712329	0	0.549619	3.8878388	2.0112159	4.7614774	6.5720915
TCGA-F1-A72C	0.947945205479452	0	0.549619	4.9662103	2.3881027	5.7961636	4.9343591
TCGA-BR-8690	0.89041095890411	0	0.7358055	4.698008	1.6016333	5.8550752	3.8453326
TCGA-CD-5803	0.934246575342466	1	0.549619	5.773442	2.3139912	6.6956682	5.2550855
TCGA-CD-8528	1.02739726027397	0	0.549619	5.2732299	0.9464613	4.9356708	5.9300664
TCGA-BR-8365	1.46027397260274	1	0.6351797	6.5058995	4.6595001	6.1866468	5.7318409
TCGA-RD-A7BS	0.920547945205479	1	0.9626456	5.2074245	2.7136289	6.4650628	5.3105649
TCGA-VQ-A8PB	2.85753424657534	1	0.6105467	4.4712188	4.5198693	4.3342158	4.9681849
TCGA-VQ-A91A	3.28767123287671	0	0.549619	6.4849839	5.8143892	5.7245197	5.881682
TCGA-CG-4460	1.83287671232877	1	0.549619	4.4721169	3.8486636	4.822409	5.3093895
TCGA-BR-A4CR	0	0	0.549619	3.7899103	4.5237196	4.1256305	5.2949619
TCGA-HU-A4H3	2.41643835616438	0	0.6115009	4.5375829	3.876525	4.512294	6.1527994
TCGA-VQ-A94P	0.221917808219178	1	0.7031911	6.9219683	6.932544	5.8680054	6.5150175
TCGA-VQ-A8E3	1.81095890410959	1	1.2924188	4.2282159	1.6917139	4.6083371	8.3453996
TCGA-BR-8380	0.0575342465753425	0	0.549619	6.7226232	4.2572404	5.1450555	6.2139391
TCGA-D7-6520	1.56986301369863	0	0.7294524	5.893292	1.0939632	5.2493311	4.4193971
TCGA-BR-6801	3.35068493150685	0	0.7593778	3.7724006	1.616233	3.644238	3.309657
TCGA-R5-A7O7	3.80547945205479	0	0.549619	4.4372092	4.9765358	4.4617774	3.4486362
TCGA-HU-A4H5	1.98356164383562	0	0.6138842	4.3464944	1.8692952	5.1134204	3.5417611
TCGA-CD-5804	0	0	0.7147319	5.1804442	1.8489594	5.7034398	3.9014047
TCGA-CD-8526	1.04383561643836	0	0.6262217	5.3593992	4.8386756	5.5013257	4.403225
TCGA-IN-8663	0.282191780821918	1	0.549619	4.689848	1.2828635	4.188106	9.78437
TCGA-VQ-A8PM	0.156164383561644	1	0.549619	5.2181057	1.6202968	5.3940835	6.1344178
TCGA-BR-7197	0.767123287671233	0	0.549619	6.0053958	0.9617872	6.778342	4.7620895
TCGA-BR-8381	0.613698630136986	0	0.6622281	5.2222654	2.2927426	6.6338639	3.0305228
TCGA-SW-A7EA	1.58630136986301	0	0.549619	4.2504838	1.4464393	4.9959082	6.5419661
TCGA-BR-8676	0.627397260273973	0	0.549619	2.5323844	2.1020967	5.2034254	2.4449857
TCGA-BR-7723	2.39452054794521	1	0.549619	5.5008069	3.6049399	5.0823403	3.9325009
TCGA-HF-7134	4.35068493150685	0	0.549619	4.5937716	3.374226	4.0971259	5.3480634
TCGA-R5-A7ZE	1.51780821917808	1	0.549619	3.5992563	3.466239	2.9879664	4.8644462
TCGA-RD-A7BW	0.427397260273973	1	0.549619	5.7976828	3.1917373	6.9259114	6.5206869
TCGA-BR-4357	0	0	0.549619	5.553706	5.3176298	6.0139095	4.8266989
TCGA-BR-8683	0.821917808219178	1	0.6513998	6.264205	3.3874984	4.7787288	7.8981389
TCGA-BR-6707	1.65753424657534	1	0.549619	3.505224	1.6747475	6.2406111	2.1234107
TCGA-MX-A663	0.821917808219178	1	0.549619	6.2322999	4.5773662	5.8371636	5.9030039
TCGA-VQ-A94U	2.24383561643836	0	0.549619	5.0489749	2.8421964	5.1683277	5.5387347
TCGA-D7-A6EX	0.942465753424658	0	0.549619	3.6621905	1.1119873	4.18642	3.8522606
TCGA-BR-8081	2.68767123287671	0	0.8667287	5.7958044	4.6039708	6.3686606	4.0064021
TCGA-BR-8372	2.60547945205479	0	0.549619	4.4747602	2.9622192	6.1895364	5.5199556
TCGA-CD-A489	0.942465753424658	1	0.6383113	5.9780748	2.0972761	6.2891081	5.898221
TCGA-BR-8589	2.26027397260274	0	0.8275822	4.3759322	2.7830704	6.2628686	1.399899
TCGA-VQ-A91V	3.55342465753425	0	0.549619	4.4679713	0.6399635	2.8512373	6.7518682
TCGA-BR-A44T	2.84383561643836	0	0.549619	4.7926604	2.6041081	6.3132436	5.2141651
TCGA-CD-A48C	0.967123287671233	1	0.549619	5.1089909	4.9415798	5.4674089	5.7415307
TCGA-CD-5801	1.0986301369863	1	0.549619	3.4123125	1.6124715	6.0451527	5.0546072
TCGA-BR-8680	2.66301369863014	0	0.549619	3.7487694	1.4644465	3.2462099	3.4144764
TCGA-BR-8361	2.59178082191781	0	0.549619	4.3431258	0.879794	4.6776121	7.2608565
TCGA-CG-5722	0.0821917808219178	0	0.549619	4.4247136	2.2434728	5.7531421	6.2814166
TCGA-VQ-AA6F	4.50958904109589	0	0.6742109	5.2350614	1.6968121	4.848697	5.4026423
TCGA-HU-A4HB	1.30684931506849	1	0.6622281	5.1087745	1.6644338	5.9973418	5.1753043
TCGA-VQ-A8E7	3.11780821917808	0	0.549619	4.9922495	2.1429478	3.5398326	4.1044397
TCGA-VQ-A8DU	0.454794520547945	1	0.6886887	5.2737801	1.4137028	4.9041866	5.4634714
TCGA-BR-6455	1.15616438356164	1	0.549619	4.9574906	4.5730653	4.9758502	3.2678798
TCGA-VQ-A91K	5.1013698630137	0	0.549619	5.0302381	1.0905299	5.1330476	3.9997537
TCGA-BR-6454	0	0	0.549619	4.5216479	1.4687569	5.1351484	4.9738051
TCGA-VQ-A94T	0.936986301369863	1	0.6845869	4.8173567	2.7186447	3.273659	5.7025466
TCGA-HJ-7597	2.20547945205479	1	1.155312	4.3330851	3.4102585	4.2168419	5.544212
TCGA-VQ-A8PH	1.06575342465753	1	0.549619	4.466895	1.4165137	3.4854133	5.9564632
TCGA-B7-A5TI	1.63013698630137	0	0.549619	5.4469687	2.6245011	5.3250832	4.8625891
TCGA-BR-8382	2.08767123287671	1	1.1737366	5.2584404	3.0800999	5.392343	6.3137663
TCGA-KB-A93H	3.13698630136986	0	0.549619	2.9195459	1.643826	3.9131443	6.1623042
TCGA-D7-6522	1.55068493150685	0	0.549619	5.7901755	3.9020974	6.9711304	5.1339135
TCGA-BR-A4IV	2.38082191780822	1	0.549619	7.3473206	6.3067624	5.8547804	6.489072
TCGA-BR-6803	2.6	0	0.549619	5.2914682	2.4818048	5.5040135	4.618751
TCGA-BR-4191	1.52876712328767	1	0.8357915	6.8082205	4.2666147	6.3473818	4.3935914
TCGA-VQ-A8PC	3.85479452054795	1	0.7078471	6.1412258	0.9053533	5.7515918	4.8867291
TCGA-BR-8588	1.06575342465753	0	0.549619	6.0640431	4.1024746	6.1679519	4.4179613
TCGA-IN-A7NR	0.542465753424658	0	0.549619	4.7403438	2.3351934	5.1098831	5.0040286
TCGA-VQ-AA6A	3.24383561643836	0	0.549619	5.1048222	0.8929425	3.0054608	4.6356335
TCGA-FP-7916	1.17260273972603	1	1.027298	5.5128415	1.5800282	6.8882577	4.5252273
TCGA-HU-8604	1.9013698630137	0	0.549619	5.332769	6.2314846	6.3150553	5.3038331
TCGA-BR-4371	0	0	0.7386049	3.6393727	1.3058434	3.766276	6.2584838
TCGA-IN-A6RJ	1.03835616438356	0	0.549619	3.8454601	1.2275694	4.6589034	3.0302391
TCGA-CD-8529	1.02465753424658	0	0.549619	5.7653752	2.2441991	5.2835363	4.3059522
TCGA-BR-8590	0.778082191780822	1	0.549619	6.6565231	1.6692079	6.2639323	4.6126565
TCGA-CD-8535	1.06849315068493	0	0.549619	5.131003	0.5949966	6.9062646	3.2315808
TCGA-F1-6875	6.01917808219178	1	0.549619	4.2307119	6.2923022	5.1875367	6.5418737
TCGA-VQ-A8DZ	1.08493150684932	1	0.549619	4.3316184	1.8360271	6.7631404	5.29947
TCGA-HU-8249	2.41369863013699	0	0.549619	3.8156487	5.9599332	3.8637787	3.2354739
TCGA-BR-7901	0.287671232876712	1	0.698522	6.2870281	5.2517069	6.0785315	5.0679753
TCGA-D7-6818	1.03013698630137	1	0.549619	5.4598936	2.7862761	6.0497677	5.2629505
TCGA-SW-A7EB	0.482191780821918	0	0.549619	4.8950769	3.1794642	4.7351994	3.3769959
TCGA-BR-7958	2.46301369863014	0	0.549619	5.4655144	3.1113518	6.7256538	4.146438
TCGA-CD-A486	0.526027397260274	1	0.5982512	5.0334352	1.9615461	5.3783547	3.3050657
TCGA-BR-A4J6	0.0547945205479452	0	0.549619	5.1019771	0.7728362	5.2125498	4.1655334
TCGA-FP-8209	4.96164383561644	1	0.6623823	7.071982	5.7671549	5.9793311	5.8572665
TCGA-CD-8534	1.00547945205479	0	0.6202226	4.346677	0.8331225	5.1076684	6.0404429
TCGA-VQ-A924	4.61917808219178	1	0.549619	4.4948684	1.4251996	4.394816	3.9083328
TCGA-BR-8080	0.8	1	0.549619	6.3888225	4.8946838	6.3101594	5.0848655
TCGA-CD-8527	0.597260273972603	1	0.549619	3.9726978	1.2633604	5.0214654	5.6975133
TCGA-BR-4369	0	0	0.549619	5.6434633	1.8521477	5.4473978	4.3237081
TCGA-HU-A4GQ	0.00821917808219178	1	0.549619	5.2088262	3.5068011	4.9728598	5.6759144
TCGA-D7-A4Z0	1.23013698630137	0	0.549619	5.8197931	2.6835447	5.02462	3.834969
TCGA-D7-A6EZ	1.69315068493151	1	0.549619	4.3794434	5.7041241	6.1642352	4.9105033
TCGA-B7-A5TK	0.789041095890411	0	0.549619	5.9939284	1.9572622	6.8443516	6.2405603
TCGA-D7-A4YU	1.36986301369863	0	0.7703893	5.5271995	1.1258211	6.5067345	6.8427224
TCGA-CG-5725	1.25205479452055	1	0.549619	3.3950529	2.4931351	6.2293879	2.3511122
TCGA-BR-6563	3.26027397260274	0	0.549619	5.7015816	1.3829286	6.5213412	4.9597986
TCGA-IN-AB1X	1.12602739726027	0	0.6288985	5.8800327	2.0142518	4.7776456	6.97498
TCGA-BR-4370	0	0	0.549619	6.8572986	4.0359066	6.3256381	9.0234966
TCGA-VQ-A91Y	0.810958904109589	1	0.6252759	6.3356826	1.4873093	6.1930233	4.9589701
TCGA-HU-A4GX	1.68767123287671	0	0.7033415	3.9655878	1.1153694	5.3099777	2.4456465
TCGA-VQ-A8P8	2.58082191780822	0	0.549619	5.8321876	1.707248	5.204344	5.045455
TCGA-VQ-A8PK	1.48767123287671	1	0.9198086	6.0197442	5.154363	4.4582753	5.0685364
TCGA-FP-8631	0.0465753424657534	0	0.549619	5.3422418	2.029054	4.877532	2.5049335
TCGA-HU-A4H2	1.07945205479452	0	0.549619	4.5012245	1.7499002	4.3102611	5.5361063
TCGA-HU-A4GJ	1.78082191780822	0	0.549619	4.9972044	1.4288448	6.5009821	4.1252737
TCGA-BR-8486	0	0	0.549619	5.3751966	3.2764251	4.5814071	3.7849848
TCGA-IN-7806	3.03013698630137	0	0.549619	4.7876822	1.4291303	3.6293143	4.9339061
TCGA-HU-8238	0.126027397260274	0	0.6310996	4.6827132	3.2034112	4.6260354	5.1771832
TCGA-IN-A6RL	1.11232876712329	1	0.549619	5.1115053	2.0982594	5.0789516	3.3524056
TCGA-VQ-A8P5	0.643835616438356	1	1.0840294	5.2294724	1.740002	4.9329692	5.5994267
TCGA-MX-A666	1.16986301369863	0	0.549619	5.0811528	1.695095	4.4686021	4.8454938
TCGA-B7-A5TN	0.786301369863014	0	0.6216454	5.647722	1.2452929	5.8492156	4.0367246
TCGA-BR-7957	0.756164383561644	1	0.549619	8.0139889	5.3620808	5.8633592	7.1226233
TCGA-BR-4253	0.33972602739726	1	0.549619	4.6761527	4.5305997	7.2853411	4.4579481
TCGA-D7-8578	1.76164383561644	0	0.7090465	6.0444192	2.6545398	5.8557543	5.3599359
TCGA-BR-8687	0.684931506849315	1	0.549619	5.2488116	1.1192756	4.3912252	5.1847542
TCGA-BR-6453	1.32876712328767	0	0.549619	4.7206569	2.6667169	6.2579282	4.1040523
TCGA-VQ-A91U	0.142465753424658	1	0.549619	4.036596	1.5243743	4.8578773	7.2337743
TCGA-ZQ-A9CR	0.0657534246575342	1	0.549619	5.3123062	7.4693418	5.6865527	5.4818531
TCGA-VQ-A91Q	1.73424657534247	1	0.6265369	6.0715313	4.8406365	4.7263022	5.9671367
TCGA-BR-8077	0.0575342465753425	0	0.549619	4.4603722	3.6064021	5.8137077	5.1522601
TCGA-RD-A8MV	10.1917808219178	0	0.8284189	4.8502537	2.6970362	6.1436991	4.4703974
TCGA-D7-A6EY	0.953424657534247	1	0.549619	5.3185745	1.845604	5.7698193	5.1995034
TCGA-RD-A8N1	9.64109589041096	0	0.6498471	5.6204768	2.7394178	5.8189238	4.8762039
TCGA-FP-8210	0.419178082191781	1	0.549619	7.0594571	2.2768623	6.6656357	5.8304758
TCGA-CG-4442	0	0	0.6468929	4.3183396	3.7698541	4.5648372	6.7144938
TCGA-CD-A487	1.02465753424658	0	0.9910615	5.0863855	2.0716975	5.2216359	3.7056709
TCGA-D7-A748	0.361643835616438	1	0.9085582	6.3151795	2.631532	7.6956008	5.1830088
TCGA-CD-5798	1.11780821917808	0	0.549619	5.7242129	1.7064253	5.6849168	6.0738236
TCGA-VQ-A8PF	0.208219178082192	1	0.549619	5.1254977	2.7258043	6.1047146	4.0256333
TCGA-BR-4257	0.805479452054795	1	0.549619	5.4635639	3.8384308	5.7249307	5.5447446
TCGA-BR-8371	0.983561643835616	1	0.549619	5.6820194	1.8166787	5.5990565	6.0235562
TCGA-RD-A8N5	4.78630136986301	1	0.549619	6.2272397	4.0941113	7.3280234	4.7539886
TCGA-R5-A7ZI	6.21095890410959	0	0.549619	3.7133352	4.1094014	5.9458626	1.8030623
TCGA-BR-8286	2.45205479452055	0	0.549619	5.1221012	1.5483418	5.8660292	6.5999227
TCGA-HU-A4H4	1.98630136986301	0	0.549619	4.4215289	3.3658792	5.4236884	5.2881683
TCGA-BR-8364	1.84931506849315	0	0.7015358	7.3336605	2.2751658	6.2991813	5.7081704
TCGA-IN-8462	1.56712328767123	0	0.6273244	4.9640173	4.251976	4.6817941	4.5347945
TCGA-HU-A4GU	0.547945205479452	0	0.549619	3.8538514	2.5378414	3.8639749	4.8890282
TCGA-BR-8059	1.2027397260274	1	0.549619	5.8131426	5.2238143	5.8603074	5.7279502
TCGA-D7-6525	1.11232876712329	1	0.654191	5.8466163	3.6761885	5.6713345	6.6509085
TCGA-CG-5717	0.580821917808219	1	0.6462703	5.1509013	2.1207343	4.764208	3.5850185
TCGA-BR-8485	0.767123287671233	0	0.549619	6.0904489	2.5022563	5.2698641	5.9560435
TCGA-CD-8531	1.04931506849315	0	0.549619	4.2446789	2.1128397	7.0516157	3.2762651
TCGA-VQ-A8E0	1.53972602739726	1	0.549619	4.5598219	1.8208081	4.4529283	4.8044886
TCGA-CD-A4MG	0.547945205479452	1	0.549619	4.0466669	2.8041612	5.8340971	3.1663591
TCGA-BR-8366	0.0794520547945206	0	0.6955026	5.6980488	3.1504956	6.9073103	8.2424291
TCGA-VQ-AA6D	1.42739726027397	0	0.8387036	5.4066062	4.7512881	4.4778118	6.3172413
TCGA-D7-A6EV	0.936986301369863	0	0.549619	4.0752367	3.4962433	4.0507668	3.8145741
TCGA-F1-6177	0	0	0.903104	2.5863119	5.1552309	3.680873	7.4650064
TCGA-VQ-AA69	2.36712328767123	0	0.549619	4.8462126	3.2923	4.6799729	1.6539191
TCGA-BR-A4J7	2.70958904109589	0	0.549619	5.160956	4.3974215	6.371569	5.2898544
TCGA-BR-6456	1.44109589041096	1	0.549619	5.9594641	4.5484889	5.3997475	5.5917323
TCGA-BR-7715	2.8027397260274	0	0.549619	6.4012561	2.7434341	5.2083314	6.0243328
TCGA-D7-8575	1.51780821917808	1	0.549619	6.1799603	3.5964012	5.902184	6.7973405
TCGA-HU-A4GH	0.980821917808219	0	0.549619	5.2060073	0.8762252	5.843448	5.7383455
TCGA-VQ-A8E2	3.61369863013699	0	0.549619	6.0197075	3.101645	5.0667475	4.6641297
TCGA-BR-4363	0	0	0.549619	6.4585082	2.6348503	5.8997614	4.3770013
TCGA-IN-A7NU	0.975342465753425	0	0.549619	5.0204045	1.8960013	5.7561415	6.0426818
TCGA-CG-4440	0.334246575342466	1	0.549619	4.7020229	3.201307	4.8261121	8.2520809
TCGA-KB-A93G	1.67945205479452	0	0.9215225	8.0533465	8.9726112	6.0170507	5.9309297
TCGA-HU-A4G3	0.465753424657534	0	0.549619	4.4899822	1.080727	4.3161929	3.9638953
TCGA-HU-A4HD	2.78356164383562	0	0.549619	4.8740847	2.4924571	4.3133396	4.7594071
TCGA-FP-A9TM	0.517808219178082	0	0.7245601	4.3917519	1.5050148	4.4483401	4.8013322
TCGA-D7-6528	1.26849315068493	0	0.549619	3.2596415	4.9157803	3.7207862	7.3818438
TCGA-R5-A7ZF	0.70958904109589	1	0.6861073	3.7150724	3.7540419	4.0240886	5.3756354
TCGA-VQ-AA6J	2.2958904109589	0	0.6113419	5.3898091	1.5875218	5.576647	7.0776409
TCGA-CG-4437	0.671232876712329	0	0.7462423	4.4469511	3.2595593	5.7285301	4.1995588
TCGA-VQ-A8DT	4.06575342465753	0	0.6087958	4.3924082	1.2048717	3.5504959	3.8221649
TCGA-CG-4436	0.665753424657534	0	0.549619	3.7701947	4.7480123	5.9864303	3.3046884
TCGA-VQ-A8PD	1.35890410958904	1	0.6251183	5.9794401	1.4852521	5.4131198	4.1141513
TCGA-BR-7716	3.31506849315068	0	0.549619	5.9213403	2.2207305	5.7371927	3.7944388
TCGA-HU-A4GP	0.747945205479452	0	0.549619	4.3419663	1.5435409	3.7755074	3.3605983
TCGA-HU-8610	0.063013698630137	0	0.6563587	6.0596424	6.709426	5.727426	6.0690933
TCGA-HF-7133	5.25479452054795	0	0.549619	5.6166238	5.274545	5.5604614	4.7594007
TCGA-CG-4443	2.4986301369863	0	0.549619	5.7606035	0.6331274	3.9150376	2.7340484
TCGA-VQ-AA68	3.63835616438356	0	0.549619	5.130562	3.290924	3.7794692	6.2049817
TCGA-D7-8576	1.22191780821918	1	0.6345526	5.0248596	0.9032923	5.3184004	3.6391477
TCGA-CD-A4MH	1.01643835616438	0	0.5969685	4.9816693	1.2227948	4.3085808	4.0818232
TCGA-BR-8677	2.22739726027397	0	0.549619	6.7107721	5.1214819	6.2534544	6.9758033
TCGA-VQ-A925	0.378082191780822	1	0.549619	4.3933753	0.84531	3.4458757	5.2960706
TCGA-BR-6452	2.89041095890411	0	0.549619	5.3039672	2.6347583	4.866058	5.0998907
TCGA-BR-8384	0.30958904109589	0	0.549619	6.8630353	3.4073663	5.930526	5.8417674
TCGA-BR-7717	1.51232876712329	1	0.549619	4.520359	4.7491866	4.7940788	6.9659939
TCGA-BR-4267	0.515068493150685	1	0.549619	4.3593714	2.9103301	4.6859199	2.7966942
TCGA-IN-A6RI	1.53150684931507	0	0.549619	4.1044332	0.5780051	3.4944741	4.1562981
TCGA-BR-7722	1.27671232876712	1	0.549619	4.9103246	0.9129532	4.8936986	2.6152016
TCGA-BR-4368	0	0	0.6415932	5.650258	4.5819212	5.7274961	9.3762309
TCGA-BR-6457	1.13972602739726	0	0.549619	6.357936	3.3042981	6.2154966	4.8712285
TCGA-CG-4301	0.252054794520548	0	0.6312567	5.8242493	4.540361	6.3910601	4.740779
TCGA-CG-5720	0.0821917808219178	1	0.549619	4.9331652	4.3960266	5.3987748	6.3467977
TCGA-BR-8686	1.73972602739726	1	0.549619	5.4716057	3.4105795	6.7416396	4.8171298
TCGA-CD-5800	1.0958904109589	0	0.549619	4.1625733	1.6732443	4.3630396	3.8763219
TCGA-VQ-A8PJ	0.224657534246575	1	0.6827605	4.3178871	2.1796277	5.1197633	5.8257683
TCGA-D7-5577	2.14246575342466	1	0.549619	4.354418	2.73742	6.523737	4.103257
TCGA-RD-A8MW	3.15890410958904	1	0.549619	5.6633059	5.2533475	6.6072458	5.1060036
TCGA-D7-A6F0	1.85753424657534	0	0.549619	4.5982572	1.8887765	5.4817375	3.6808001
TCGA-D7-A4YX	3.03561643835616	0	0.549619	4.5366046	2.0113109	5.5374757	4.4924262
TCGA-IN-A7NT	0.884931506849315	0	1.646405	5.9674355	6.2774785	5.2630755	4.7155437
TCGA-CD-8524	1.06301369863014	0	0.6202226	5.7992365	1.6349552	5.9326782	5.0212607
TCGA-HU-A4GD	1.8958904109589	0	1.249339	3.563251	1.125468	4.129788	2.869185
TCGA-IN-A6RS	1.04931506849315	0	0.8314832	3.6469149	3.1186326	4.7866972	3.8613968
TCGA-BR-4294	0	0	0.549619	5.1682399	1.1231711	3.3825457	3.4504523
TCGA-RD-A7BT	0.717808219178082	1	0.549619	3.7314081	1.5727532	4.0410723	6.138961
TCGA-BR-6566	2.73150684931507	0	0.549619	3.9151794	2.2684391	5.9236134	4.709655
TCGA-D7-6524	1.48767123287671	0	0.549619	6.2426069	6.7793277	5.3982175	5.9119183
TCGA-BR-8592	0.523287671232877	1	0.8516763	6.4141052	2.404928	6.2419063	5.7735208
TCGA-VQ-A91D	0.975342465753425	1	0.549619	4.835887	3.8592536	4.8731792	7.2307595
TCGA-IN-A6RR	0.561643835616438	1	0.549619	4.7624695	3.4565161	4.1761568	4.3928438
TCGA-VQ-A91X	0.791780821917808	1	0.549619	3.0534781	0.6836784	2.4267447	5.30171
TCGA-BR-6565	0.764383561643836	1	0.549619	5.0977061	2.2062633	5.2144402	4.2698192
TCGA-BR-8373	1.23287671232877	0	0.6518653	7.2692145	3.0228546	4.4144264	6.3789209
TCGA-CD-8533	1.28219178082192	0	0.654191	4.7936072	1.0697554	4.809405	6.6176569
TCGA-IN-AB1V	1.31232876712329	0	0.7052955	5.31305	0.7456897	4.2788195	3.7077789
TCGA-VQ-A8DV	1.1041095890411	1	0.549619	6.1154177	1.7368407	4.2234614	3.708238
TCGA-RD-A8N2	9.6986301369863	0	0.549619	6.1201169	2.2683597	4.998733	5.4265485
TCGA-HU-A4GY	0.0219178082191781	0	0.549619	5.9200435	1.8000404	6.9349209	5.5626514
TCGA-KB-A6F7	5.3013698630137	0	0.7744277	4.5713169	2.4758142	5.5961241	3.2312023
TCGA-CG-5718	3	1	0.549619	6.0301832	4.4787848	6.8905416	3.3020625
TCGA-BR-7707	2.98630136986301	0	0.549619	4.5576789	3.674796	4.8781262	6.2028941
TCGA-D7-6822	1.02739726027397	0	0.549619	5.5893398	2.3769708	6.7298727	4.9507413
TCGA-VQ-A922	0.753424657534247	1	0.549619	5.5952203	5.8275516	4.3858988	5.0631114
TCGA-VQ-A8P3	3.1013698630137	0	0.549619	4.6193139	2.8441593	4.5384967	4.6754574
TCGA-VQ-A927	0.547945205479452	1	0.549619	4.9689007	1.7951877	4.5557932	4.8362824
TCGA-CD-5799	1.08493150684932	0	0.549619	4.1371991	2.6517219	4.7573506	4.9759007
TCGA-D7-6521	1.54520547945205	0	0.549619	5.8277807	3.8501326	5.3768598	4.9137925
TCGA-VQ-A94R	3.54520547945205	1	0.549619	5.8260989	1.083275	4.9294803	6.1433214
TCGA-FP-8099	1.42191780821918	0	0.7823316	5.4398597	1.0278446	4.9835743	6.4844139
TCGA-BR-8484	2.0986301369863	1	0.8391192	5.5047049	2.8954477	5.9863281	6.20206
TCGA-BR-7196	1.82465753424658	0	0.549619	6.5683853	4.3354293	6.0617716	4.8052765
TCGA-D7-A747	0.698630136986301	1	1.1153752	4.904742	1.3939434	5.2321126	5.2894715
TCGA-VQ-AA6K	1.03561643835616	1	0.6281116	5.0885886	2.8628569	4.8890658	6.9979625
TCGA-R5-A805	0.76986301369863	1	0.7375741	5.3671676	5.474579	6.0619266	5.4562052
TCGA-RD-A8N0	3.38630136986301	0	0.6116599	5.4811518	1.7947457	6.1612677	4.1765212
TCGA-CG-4444	3.92054794520548	0	0.8773197	5.142357	3.3416841	5.3034123	4.8610398
TCGA-VQ-A91Z	4.63013698630137	0	0.549619	4.3894944	2.7506406	3.3053866	5.6233833
TCGA-CG-4305	1.32876712328767	0	0.549619	5.8547796	1.7292251	6.1945998	4.2705171
TCGA-D7-8574	1.43287671232877	0	0.637842	6.4400996	1.7160911	6.7432454	4.7624668
TCGA-BR-8367	2.19452054794521	1	0.549619	6.201678	1.8104074	5.1039423	5.9997696
TCGA-BR-8296	1.2986301369863	1	1.3044788	5.1357759	2.134827	5.4687481	4.2532125
TCGA-CG-5724	1.0027397260274	1	0.549619	3.7970438	4.350572	5.2083365	7.4494855
TCGA-BR-4279	0.797260273972603	1	0.549619	7.0249282	5.3783525	7.7017075	6.6725733
TCGA-BR-A4J5	2.36164383561644	0	0.549619	6.290509	2.5144282	5.7318862	5.3863343
TCGA-HU-8602	1.86027397260274	0	0.549619	4.5360356	4.7445679	5.8404404	6.7627554
TCGA-BR-4187	0.386301369863014	1	0.549619	7.7231397	4.7846138	7.1361005	6.616075
TCGA-CG-4477	2.58082191780822	0	0.549619	5.649158	3.1130218	6.0472663	4.8983789
TCGA-F1-A448	1.77260273972603	0	0.7281196	5.9094043	6.2066147	5.8459075	3.8792904
TCGA-CG-4466	1.58082191780822	0	0.549619	4.2216044	2.4967229	4.9794469	5.88248
TCGA-HU-A4H0	0.175342465753425	0	0.6202226	4.0937827	1.9126843	5.5587007	4.0351087
TCGA-VQ-A8PQ	1.3041095890411	1	1.0716834	6.5214095	2.6242538	6.5864775	6.1014766
TCGA-RD-A8N6	0.745205479452055	1	0.549619	5.0390613	1.3746485	4.9126785	6.4575826
TCGA-CG-4438	4.50684931506849	0	0.549619	4.5901551	1.4895687	5.839417	7.8808249
TCGA-BR-8483	0.449315068493151	0	0.549619	4.8002484	1.0163623	4.2220303	5.3148247
TCGA-RD-A8N4	5.94794520547945	0	0.549619	5.1917317	4.5591031	5.0784748	5.3058747
TCGA-D7-6527	0.854794520547945	1	0.6236984	4.3996995	1.832964	4.5843584	4.519679
TCGA-D7-A6F2	1.3041095890411	0	0.6214874	4.6218212	2.0172813	5.1675312	3.7889168
TCGA-CD-8525	1.04931506849315	0	0.9146562	5.2353557	2.300714	5.7594877	3.5455533
TCGA-BR-A4CS	0.123287671232877	1	0.6024132	4.3803686	3.7267073	8.2328207	5.6917177
TCGA-HU-A4H6	1.76438356164384	0	0.5988922	4.015947	2.6814669	5.0727179	3.9207647
TCGA-BR-8297	0.616438356164384	0	0.549619	5.733843	1.1777285	5.0748934	5.3798066
TCGA-BR-A4QL	1.34520547945205	1	0.549619	2.4985992	1.6952135	3.6351674	4.7606497
TCGA-BR-6458	1.61095890410959	1	0.549619	6.2016987	3.2165029	5.779069	5.8065506
TCGA-CG-5721	0.501369863013699	0	0.549619	4.5958526	2.4785901	6.2280172	3.405538
TCGA-CG-4441	1.16712328767123	1	0.549619	4.8368294	2.6925925	4.9506809	6.2697738
TCGA-FP-8211	1.13150684931507	0	0.549619	4.2756802	1.0133101	3.9429403	3.6848683
TCGA-BR-8058	3.1041095890411	0	0.549619	6.2765005	1.4632624	6.2999209	4.277333
TCGA-HF-7132	6.44109589041096	0	0.549619	5.5383067	1.9589379	5.392023	6.4129333
TCGA-VQ-A92D	5.56712328767123	0	0.549619	4.3785771	2.6995902	3.2602213	5.1744833
TCGA-CG-4462	0	1	0.6549655	7.6594218	7.5248339	6.8143935	5.4387158
TCGA-ZA-A8F6	1.43835616438356	0	0.549619	5.4628142	2.0572409	6.0519441	5.4187077
TCGA-VQ-A91S	2.73972602739726	0	0.623067	4.4315277	1.4901843	4.8126003	6.9898778
TCGA-BR-A4J8	1.12602739726027	0	0.549619	4.7526922	1.5498511	5.1983494	4.8409894
TCGA-BR-8369	1.16986301369863	0	0.549619	5.7335053	2.5816371	4.8526052	5.3302364
TCGA-D7-A74A	1.66301369863014	0	0.549619	3.0178389	1.3900612	4.3685259	6.670617
TCGA-B7-5818	0.975342465753425	0	0.6895989	3.4315907	3.1716869	5.7394614	2.6297145
TCGA-FP-7998	1.85753424657534	0	0.6288985	6.2919476	0.8551564	6.7099882	4.8455119
TCGA-VQ-A8P2	3.17808219178082	0	0.6492256	3.6306571	1.4700752	3.3863073	2.3017243
TCGA-BR-8678	2.06575342465753	0	0.6586781	4.9493483	4.2369857	5.0474597	3.9718795
TCGA-HU-A4GF	2.15068493150685	0	0.549619	5.1153836	2.5431199	4.9654553	5.8242689
TCGA-BR-6709	1.01369863013699	1	0.6689983	4.5975094	2.8730502	6.6029034	6.3549526
TCGA-BR-4361	0	0	0.549619	6.1364719	3.0513628	6.3748399	5.0871277
TCGA-IN-7808	0.287671232876712	1	0.549619	4.9729961	4.903121	6.2577378	6.025224
TCGA-BR-8284	0.671232876712329	1	0.8585353	5.6305463	2.3034258	6.134355	5.6656302
TCGA-CG-4465	0.750684931506849	1	0.549619	5.2462047	2.9004003	6.3638731	5.4264008
TCGA-VQ-AA64	1.53424657534247	1	0.6251183	6.3757332	1.5619335	4.8828459	5.5039543
TCGA-BR-7704	2.93698630136986	0	0.549619	5.6578589	2.4010655	5.883368	6.0378535
TCGA-CG-4475	1.91506849315068	0	0.549619	6.4194059	7.0162729	6.1643022	5.5034363
TCGA-B7-A5TJ	0.917808219178082	0	0.549619	3.9521812	0.8668408	3.9583161	5.6664828
TCGA-VQ-A8PU	2.27945205479452	1	0.549619	4.3138524	0.7208323	2.7537737	5.5346978
TCGA-RD-A8N9	2.96712328767123	0	0.549619	6.9756444	3.2151745	6.0705905	5.0018826
TCGA-BR-8060	0.953424657534247	1	1.2546243	5.8996976	5.9619078	5.6467935	4.7781025
TCGA-BR-8682	2.71506849315068	0	0.549619	6.09595	1.6315525	5.1168302	4.7814625
TCGA-BR-8368	0.358904109589041	0	0.6255913	4.3088775	3.14934	4.1705233	6.8325995
TCGA-HU-A4G9	2.01643835616438	0	0.549619	2.7877095	0.6793425	1.9596726	3.8191984
TCGA-CG-5723	6.83835616438356	0	0.549619	4.2798266	5.9156546	6.2081624	3.4878394
TCGA-D7-8570	2.06027397260274	0	0.6850431	5.5255687	1.7512679	6.4366961	3.3686063
TCGA-IN-A6RN	1.62739726027397	0	0.549619	4.1136888	3.0540658	2.916893	3.6074508
TCGA-BR-4256	0.778082191780822	1	1.2477176	7.1262407	5.4078718	7.0064597	5.7187899
TCGA-EQ-8122	0.665753424657534	1	0.7472677	5.7141701	5.66001	5.1157179	7.1328822
TCGA-FP-A8CX	0.0191780821917808	0	0.549619	4.4936093	0.9901119	4.2423259	5.0793039
TCGA-HU-A4G2	2.02465753424658	0	0.549619	3.8474757	1.2836539	5.3445537	5.180496
TCGA-BR-8679	0	0	1.0701186	5.2746609	1.4496087	5.2263495	5.6266584
TCGA-BR-8289	0.221917808219178	1	0.549619	5.3560301	1.0751603	4.77674	4.9386488
TCGA-CG-5726	2.41369863013699	1	0.549619	3.1112204	1.1685078	3.0379402	3.2328671
TCGA-BR-A4J9	0.0383561643835616	0	0.549619	5.553373	1.4666729	5.5820273	5.3923942
TCGA-CG-5716	0	0	0.549619	4.6454007	0.8911755	4.8139646	3.5673494
TCGA-CG-5734	0.665753424657534	1	0.549619	4.0998653	3.093342	5.6377745	4.447076
TCGA-BR-8291	1.66301369863014	1	0.8152614	7.4529014	4.5493972	6.215432	5.8598537
TCGA-HU-8608	1.75616438356164	0	0.6548106	5.4509569	4.3392324	6.2439382	4.0333409
TCGA-HU-A4H8	0.73972602739726	0	0.6111829	3.8664425	0.7349403	3.7467784	2.970859
TCGA-BR-A4PF	0.0958904109589041	0	0.549619	4.147063	1.371531	5.909304	7.199519
TCGA-BR-6705	2.13424657534247	1	0.549619	6.5679255	3.8871667	5.9758725	5.9832528
TCGA-VQ-A928	0.476712328767123	1	0.549619	5.539797	5.1295352	3.5060054	3.9234443
TCGA-IP-7968	0.210958904109589	0	0.549619	5.7188885	4.2006084	4.3772526	5.9723566
TCGA-FP-7829	1.62739726027397	0	0.549619	5.6772414	1.9244897	4.3849759	6.7378255
TCGA-KB-A93J	3.07945205479452	0	0.6350229	4.4059202	1.3080979	5.7731435	4.9400251
TCGA-CD-A48A	1.03561643835616	0	0.549619	3.7548677	1.2228772	5.3426039	5.0578159
TCGA-CD-5813	1.03287671232877	1	0.549619	6.5470231	3.2765817	7.1270124	4.6602991
TCGA-VQ-A94O	1.75342465753425	1	0.549619	4.9270887	3.9701643	3.3200183	2.7903179
TCGA-RD-A8NB	1.40547945205479	1	0.7346254	5.9101018	2.9151053	5.7810352	5.0215534
TCGA-BR-8591	2.34520547945205	0	0.7010841	5.194376	4.3020479	5.5501304	6.0282668
TCGA-VQ-AA6G	2.16986301369863	1	0.549619	4.7299144	3.0955446	3.4225626	7.5279865
TCGA-R5-A7ZR	0.506849315068493	1	0.549619	3.7760955	1.3204729	4.3250961	5.6108795
TCGA-BR-4201	2.57534246575342	1	0.549619	6.6793919	4.6677489	6.7007374	5.9951122
TCGA-FP-A4BF	0.46027397260274	1	0.8854207	5.9195227	2.631532	7.4907259	6.4071877
TCGA-BR-A44U	1.15616438356164	1	0.549619	3.8560526	1.4399376	4.9476916	4.7618592
TCGA-VQ-A8PO	0.772602739726027	1	0.549619	4.4133984	3.8583284	4.788536	4.8931432
TCGA-CG-4476	0	0	0.549619	6.6449031	2.4159165	6.1987606	5.2356654
TCGA-BR-7959	2.76712328767123	0	0.549619	7.2178979	4.0723637	5.8687132	6.179818
TCGA-CG-4306	0.00273972602739726	1	0.6334547	5.7188495	5.6817918	5.8475351	4.2694927
